# Supplementary material for: Overview of Meta-Analyses: The Impact of Dietary Lifestyle on Stroke Risk
Source: Int J Environ Res Public Health. 2019 Sep 25;16(19):3582. doi: 10.3390/ijerph16193582 (PMC6801861; doi:10.3390/ijerph16193582)
Supplement: Supplementary file 1 [file ijerph-16-03582-s001.zip]

Archive with 2 entries (2 files):
- ijerph-582977-Supplementary Table S1.pdf
- ijerph-582977-Supplementary Table S2.pdf
